# Supplementary material for: Ruminal archaea and bacteria metatranscriptomic responses to supplementation in steers fed low-quality forage
Source: J Anim Sci. 2026 Jun 12;104:skag188. doi: 10.1093/jas/skag188 (PMC13317134; doi:10.1093/jas/skag188)
Supplement: skag188_Supplementary_Data [file skag188_supplementary_data.zip]

Archive with 3 entries (3 files):
- Supplemental_Table_3.pdf
- Supplemental_Table_2.pdf
- Supplemental_Table_1.pdf
